# Supplementary material for: Hybrid 1D/3D-Structured Perovskite as a Highly Selective and Stable Sensor for NO2 Detection at Room Temperature
Source: Molecules. 2023 Mar 13;28(6):2615. doi: 10.3390/molecules28062615 (PMC10051054; doi:10.3390/molecules28062615)
Supplement: Supplementary file 1 [file molecules-28-02615-s001.zip]

Archive with 1 entries (1 files):
- molecules-2258076-supplementary.pdf
